# Supplementary material for: Genomic-Wide Identification and Characterization of the Uridine Diphosphate Glycosyltransferase Family in Eucommia ulmoides Oliver
Source: Plants (Basel). 2021 Sep 17;10(9):1934. doi: 10.3390/plants10091934 (PMC8471388; doi:10.3390/plants10091934)
Supplement: Supplementary file 1 [file plants-10-01934-s001.zip]

Archive with 11 entries (10 files):
- plants-1355377-supplementary/
- plants-1355377-supplementary/Figure S1_R.png
- plants-1355377-supplementary/Supplementary File 1 (nt).pdf
- plants-1355377-supplementary/Supplementary File 2 (aa).pdf
- plants-1355377-supplementary/Table S1_similar seq-R.xlsx
- plants-1355377-supplementary/Table S2_properties.xlsx
- plants-1355377-supplementary/Table S3_GO.xlsx
- plants-1355377-supplementary/Table S4_TPM.xlsx
- plants-1355377-supplementary/Table S5.xlsx
- plants-1355377-supplementary/Table S6_Sample Infor.xls
- plants-1355377-supplementary/Table S7_primer.xlsx
