# Supplementary material for: Genomic-Wide Identification and Characterization of the Uridine Diphosphate Glycosyltransferase Family in Eucommia ulmoides Oliver
Source: Plants (Basel). 2021 Sep 17;10(9):1934. doi: 10.3390/plants10091934 (PMC8471388; doi:10.3390/plants10091934)
Supplement: Supplementary file 1 [file plants-10-01934-s001.zip › plants-1355377-supplementary/Table S1_similar seq-R.xlsx]

## Sheet: Sheet1
Table S1: Characteritics of EuUGTs with highly similar sequences
Protein ID	Identity (%)	Length (amino acid)	Intron	Scaffold Located	Group
GWHPAAAL023788,GWHPAAAL023789	99.29	422/422	0/0	677	A
GWHPAAAL016884,GWHPAAAL016885	78.6	457/418	0/1	166	A
GWHPAAAL025228,GWHPAAAL008406	100	462/462	0/0	826/368	B
GWHPAAAL005635,GWHPAAAL005636	100	433/433	1/1	214	C
GWHPAAAL008878, GWHPAAAL008879	90.63	491/491	0/0	38	D
GWHPAAAL014233,GWHPAAAL012139	100	494/494	0/0	10104/694	E
GWHPAAAL001759, GWHPAAAL001760, GWHPAAAL001761	72.67 to 80.17	473/487/476	0/0/0	12	E
GWHPAAAL025080,GWHPAAAL025081	87.66	478/478	0/0	80	E
GWHPAAAL026243,GWHPAAAL026244	85.97	457/457	1/1	951	H
GWHPAAAL000151, GWHPAAAL000153	94.12	453/289	1/0	10	J
GWHPAAAL022859,GWHPAAAL018716	100	412/412	1/1	567/236133	L
GWHPAAAL000531, GWHPAAAL000532	84.55	453/453	1/1	102	L
GWHPAAAL007798,GWHPAAAL007799	73.25	470/470	1/1	325	L
GWHPAAAL0013653,GWHPAAAL0013654,GWHPAAAL0013655, GWHPAAAL0013658	95.77 to 99.79	473/471/471/471	0/0/0/0	89	L
GWHPAAAL019177,GWHPAAAL019178	90.17	461/466	0/0	258	L
GWHPAAAL026143,GWHPAAAL026144	91.87	457/460	0/0	937	L
