# Supplementary material for: Genomic-Wide Identification and Characterization of the Uridine Diphosphate Glycosyltransferase Family in Eucommia ulmoides Oliver
Source: Plants (Basel). 2021 Sep 17;10(9):1934. doi: 10.3390/plants10091934 (PMC8471388; doi:10.3390/plants10091934)
Supplement: Supplementary file 1 [file plants-10-01934-s001.zip › plants-1355377-supplementary/Table S2_properties.xlsx]

## Sheet: Sheet2
Table S2：Physical and chemical features and subcellular location of EuUGTs
ID	Number of AA	Mw	pI	instability index	GRAVY	Location
GWHPAAAL000151*	453	50953.1	6.35	51.66	-0.025	PlasmaMembrane
GWHPAAAL000153*	289	32373	5.75	50.82	-0.229	Cytoplasmic
GWHPAAAL000493*	458	51033.2	5.61	46.55	-0.177	Cytoplasmic
GWHPAAAL000531	453	51121.4	5.16	43.25	-0.24	Cytoplasmic
GWHPAAAL000532*	453	50810.2	5.07	46.24	-0.19	Cytoplasmic
GWHPAAAL000534*	384	43705	5.8	44.42	-0.301	Cytoplasmic
GWHPAAAL000847*	451	49680.8	5.8	44.75	0.021	Cytoplasmic
GWHPAAAL001759*	473	52602.4	5.5	52.94	-0.089	Chloroplast
GWHPAAAL001760	487	54701.9	5.56	51.03	-0.159	Cytoplasmic
GWHPAAAL001761*	476	53166.8	5.16	51.12	-0.163	Cytoplasmic
GWHPAAAL002229	484	53359	5.68	43.48	-0.029	Cytoplasmic
GWHPAAAL003558*	482	53450.1	5.23	39.53	-0.175	Cytoplasmic
GWHPAAAL004075*	458	49839.1	5.15	36.27	0.027	Chloroplast
GWHPAAAL004076*	403	44932.5	6.05	36.66	-0.048	Chloroplast
GWHPAAAL005635*	433	48214.2	5.67	43.91	-0.175	Chloroplast
GWHPAAAL005636*	433	48214.2	5.67	43.91	-0.175	Chloroplast
GWHPAAAL005637	460	52116.2	6.21	41.14	-0.203	Cytoplasmic
GWHPAAAL005638*	369	42149	8.89	46.03	-0.264	Cytoplasmic
GWHPAAAL006268	460	50646.1	6.3	40.71	-0.135	Chloroplast
GWHPAAAL006282	444	50962.9	7.69	54.05	-0.135	PlasmaMembrane
GWHPAAAL006284*	569	64313.1	8.28	42.2	-0.174	Cytoplasmic
GWHPAAAL007266*	480	52892.9	5.77	45.85	-0.101	Chloroplast
GWHPAAAL007326	446	50582	5.83	41.9	-0.248	Cytoplasmic
GWHPAAAL007393*	469	53111.2	5.59	41.6	-0.122	Cytoplasmic
GWHPAAAL007798	471	52508.9	5.71	33.81	-0.244	Cytoplasmic
GWHPAAAL007799	471	52485.2	5.36	34.59	-0.123	Cytoplasmic
GWHPAAAL007800*	445	49381.7	5.67	46.6	-0.131	Cytoplasmic
GWHPAAAL007936	461	51726.2	5.68	44.78	-0.171	Cytoplasmic
GWHPAAAL007941	461	51533.2	5.91	44.7	-0.097	Cytoplasmic
GWHPAAAL008406*	462	50699.2	5.97	28.9	0	Cytoplasmic
GWHPAAAL008407*	455	50450.6	4.91	36.04	-0.151	Cytoplasmic
GWHPAAAL008878*	491	55249.2	6.06	42.49	-0.081	Cytoplasmic
GWHPAAAL008879*	491	54998	6.2	40.88	0.003	Cytoplasmic
GWHPAAAL009069*	466	52683.9	6.36	40.59	-0.193	Cytoplasmic
GWHPAAAL009324	454	50340	6.03	45.96	-0.035	Cytoplasmic
GWHPAAAL009436*	421	46521.1	5.24	35.58	-0.098	PlasmaMembrane
GWHPAAAL010110*	453	50580.5	6.29	52.58	-0.087	Cytoplasmic
GWHPAAAL010292*	485	53763.6	5.79	36.45	-0.049	Cytoplasmic
GWHPAAAL011043*	477	53701.4	5.97	35.19	-0.094	PlasmaMembrane
GWHPAAAL011200*	473	51948.6	6.02	38.6	0.011	Lysosomal
GWHPAAAL012110	515	56786.7	5.92	51.96	-0.24	PlasmaMembrane
GWHPAAAL012139*	494	54944.3	5.91	34.2	-0.04	Cytoplasmic
GWHPAAAL013261*	491	54988.2	5.79	47.4	-0.167	Cytoplasmic
GWHPAAAL013365	424	48000.8	7.1	45.93	-0.078	Cytoplasmic
GWHPAAAL013653	473	52735.9	5.31	52.72	-0.109	Cytoplasmic
GWHPAAAL013654*	471	52548.7	5.37	49.94	-0.097	Cytoplasmic
GWHPAAAL013655*	471	52548.7	5.37	49.94	-0.097	Cytoplasmic
GWHPAAAL013658	471	52522.7	5.37	50.35	-0.107	Cytoplasmic
GWHPAAAL014206	465	51826.6	5.82	42.55	-0.102	Cytoplasmic
GWHPAAAL014233*	494	54944.3	5.91	34.2	-0.04	Cytoplasmic
GWHPAAAL014996*	474	52778.6	4.82	43.11	-0.213	Cytoplasmic
GWHPAAAL015368*	482	53581.3	5.37	45.59	-0.093	Chloroplast
GWHPAAAL015516*	472	53154.6	7.8	54.13	-0.28	Mitochondrial
GWHPAAAL015754	476	54307.4	5.66	45.74	-0.263	Cytoplasmic
GWHPAAAL015755	475	53538.5	5.53	41	-0.13	Cytoplasmic
GWHPAAAL016884	457	51029.1	6.61	45.81	-0.065	Cytoplasmic
GWHPAAAL016885	418	46831.2	7.72	44.36	-0.182	Cytoplasmic
GWHPAAAL017403*	498	56319.4	5.3	41.71	-0.236	Cytoplasmic
GWHPAAAL017405*	474	53064.4	5.19	44.7	-0.187	Cytoplasmic
GWHPAAAL017961*	454	50535.8	5.23	49.94	-0.175	Cytoplasmic
GWHPAAAL018171*	483	53689.3	5.63	44.65	-0.237	Cytoplasmic
GWHPAAAL018716*	412	46409.2	5.97	50.07	-0.141	Cytoplasmic
GWHPAAAL019177	461	50662.2	5.16	48.81	-0.13	Chloroplast
GWHPAAAL019178*	466	51057.9	5.34	53.18	-0.106	PlasmaMembrane
GWHPAAAL020336*	479	53483.6	5.6	50.75	-0.05	Cytoplasmic
GWHPAAAL020411	293	32482.5	5.37	53.68	-0.467	Cytoplasmic
GWHPAAAL021381*	487	55383.8	5.98	43.02	-0.124	PlasmaMembrane
GWHPAAAL021402*	424	46565.5	5.94	54.07	-0.039	Chloroplast
GWHPAAAL021780	472	52877.7	5.63	50.24	-0.14	Chloroplast
GWHPAAAL021819*	453	50939.1	6.35	52.51	-0.025	PlasmaMembrane
GWHPAAAL022080*	404	45363.6	7.1	37.09	-0.071	Extracellular
GWHPAAAL022859*	412	46409.2	5.97	50.07	-0.141	Cytoplasmic
GWHPAAAL023009*	466	51892.3	5.49	44.69	-0.24	Cytoplasmic
GWHPAAAL023788*	422	47846.4	6.1	43.75	-0.144	Cytoplasmic
GWHPAAAL023789*	422	47834.3	5.9	43.93	-0.16	Cytoplasmic
GWHPAAAL023791*	444	50029.1	6.3	42.26	-0.127	Cytoplasmic
GWHPAAAL023813*	462	51787.5	5.92	45.49	-0.321	Cytoplasmic
GWHPAAAL023819	261	29147.1	5.82	49.3	-0.426	Cytoplasmic
GWHPAAAL024115*	487	54753.1	5.64	42.47	-0.127	Cytoplasmic
GWHPAAAL024577*	468	52154.4	6.11	56.87	-0.206	Chloroplast
GWHPAAAL024578	467	52377.2	6.02	51.43	-0.356	Cytoplasmic
GWHPAAAL025080*	478	52278.1	5.84	43.43	0.063	PlasmaMembrane
GWHPAAAL025081	478	52398.2	5.62	44.37	0.081	PlasmaMembrane
GWHPAAAL025228*	462	50699.2	5.97	28.9	0	Cytoplasmic
GWHPAAAL025545*	466	51865.3	5.43	44.73	-0.238	Cytoplasmic
GWHPAAAL025754*	470	52218.7	5.68	42.61	-0.193	Cytoplasmic
GWHPAAAL025999*	468	51116.8	5.76	35.64	-0.062	Chloroplast
GWHPAAAL026143	457	49757.2	5.01	39.58	-0.109	Chloroplast
GWHPAAAL026144*	460	50488.3	5.39	47.38	-0.119	PlasmaMembrane
GWHPAAAL026243*	457	51502.4	6	47.4	-0.184	Cytoplasmic
GWHPAAAL026244*	457	51619.3	5.45	50.31	-0.174	Cytoplasmic
*：The sequence that have been curated manually in this study
