# Supplementary material for: Genomic-Wide Identification and Characterization of the Uridine Diphosphate Glycosyltransferase Family in Eucommia ulmoides Oliver
Source: Plants (Basel). 2021 Sep 17;10(9):1934. doi: 10.3390/plants10091934 (PMC8471388; doi:10.3390/plants10091934)
Supplement: Supplementary file 1 [file plants-10-01934-s001.zip › plants-1355377-supplementary/Table S3_GO.xlsx]

## Sheet: molecular function
Table S3：GO annotation of EuUGTs (Molecular function)
Molecular function	No. Sequences	Gene ID
quercetin 3-O-glucosyltransferase activity	45	GWHPAAAL019177, GWHPAAAL026243, GWHPAAAL019178, GWHPAAAL026244, GWHPAAAL000493, GWHPAAAL001760, GWHPAAAL001761, GWHPAAAL008879, GWHPAAAL000532, GWHPAAAL008878, GWHPAAAL025999, GWHPAAAL010110, GWHPAAAL006282, GWHPAAAL011200, GWHPAAAL023819, GWHPAAAL017961, GWHPAAAL015368, GWHPAAAL017403, GWHPAAAL025080, GWHPAAAL025081, GWHPAAAL024577, GWHPAAAL025545, GWHPAAAL003558, GWHPAAAL002229, GWHPAAAL005637,…
quercetin 7-O-glucosyltransferase activity	40	GWHPAAAL019177, GWHPAAAL026243, GWHPAAAL019178, GWHPAAAL026244, GWHPAAAL000493, GWHPAAAL008879, GWHPAAAL000532, GWHPAAAL008878, GWHPAAAL010110, GWHPAAAL006282, GWHPAAAL011200, GWHPAAAL023819, GWHPAAAL017961, GWHPAAAL017403, GWHPAAAL025080, GWHPAAAL025081, GWHPAAAL024577, GWHPAAAL025545, GWHPAAAL003558, GWHPAAAL002229, GWHPAAAL005637, GWHPAAAL005638, GWHPAAAL000847, GWHPAAAL021780, GWHPAAAL013261,…
indole-3-acetate beta-glucosyltransferase activity	30	GWHPAAAL019177, GWHPAAAL026144, GWHPAAAL026243, GWHPAAAL019178, GWHPAAAL026244, GWHPAAAL007326, GWHPAAAL000493, GWHPAAAL000531, GWHPAAAL008879, GWHPAAAL000532, GWHPAAAL008878, GWHPAAAL010110, GWHPAAAL006282, GWHPAAAL017961, GWHPAAAL017403, GWHPAAAL025545, GWHPAAAL000847, GWHPAAAL021780, GWHPAAAL007799, GWHPAAAL007798, GWHPAAAL013261, GWHPAAAL006268, GWHPAAAL023009, GWHPAAAL018171, GWHPAAAL013655,…
abscisic acid glucosyltransferase activity	29	GWHPAAAL019177, GWHPAAAL026144, GWHPAAAL026243, GWHPAAAL019178, GWHPAAAL026244, GWHPAAAL007326, GWHPAAAL000493, GWHPAAAL000531, GWHPAAAL008879, GWHPAAAL000532, GWHPAAAL008878, GWHPAAAL010110, GWHPAAAL006282, GWHPAAAL017961, GWHPAAAL017403, GWHPAAAL025545, GWHPAAAL000847, GWHPAAAL007799, GWHPAAAL007798, GWHPAAAL013261, GWHPAAAL006268, GWHPAAAL023009, GWHPAAAL018171, GWHPAAAL013655, GWHPAAAL013654,…
indole-3-butyrate beta-glucosyltransferase activity	23	GWHPAAAL025754, GWHPAAAL000534, GWHPAAAL019178, GWHPAAAL021780, GWHPAAAL007326, GWHPAAAL007799, GWHPAAAL007798, GWHPAAAL000493, GWHPAAAL022859, GWHPAAAL006268, GWHPAAAL000531, GWHPAAAL000532, GWHPAAAL007800, GWHPAAAL013655, GWHPAAAL013654, GWHPAAAL018716, GWHPAAAL013653, GWHPAAAL026143, GWHPAAAL013658, GWHPAAAL017403, GWHPAAAL014996, GWHPAAAL022080, GWHPAAAL017405
salicylic acid glucosyltransferase (glucoside-forming) activity	20	GWHPAAAL025754, GWHPAAAL026243, GWHPAAAL019178, GWHPAAAL026244, GWHPAAAL007326, GWHPAAAL007799, GWHPAAAL007798, GWHPAAAL000493, GWHPAAAL022859, GWHPAAAL000531, GWHPAAAL000532, GWHPAAAL007800, GWHPAAAL018716, GWHPAAAL010110, GWHPAAAL006282, GWHPAAAL017961, GWHPAAAL017403, GWHPAAAL014996, GWHPAAAL022080, GWHPAAAL017405
UDP-glucosyltransferase activity	20	GWHPAAAL024115, GWHPAAAL021381, GWHPAAAL023791, GWHPAAAL000153, GWHPAAAL000151, GWHPAAAL010292, GWHPAAAL023813, GWHPAAAL005635, GWHPAAAL023788, GWHPAAAL005636, GWHPAAAL008407, GWHPAAAL023789, GWHPAAAL021819, GWHPAAAL009324, GWHPAAAL011043, GWHPAAAL012110, GWHPAAAL014233, GWHPAAAL016884, GWHPAAAL016885, GWHPAAAL012139
UDP-glucose:4-aminobenzoate acylglucosyltransferase activity	18	GWHPAAAL025754, GWHPAAAL019177, GWHPAAAL026144, GWHPAAAL019178, GWHPAAAL007326, GWHPAAAL007799, GWHPAAAL007798, GWHPAAAL000493, GWHPAAAL022859, GWHPAAAL000531, GWHPAAAL000532, GWHPAAAL007800, GWHPAAAL018716, GWHPAAAL026143, GWHPAAAL017403, GWHPAAAL014996, GWHPAAAL022080, GWHPAAAL017405
quercetin 4'-O-glucosyltransferase activity	16	GWHPAAAL025545, GWHPAAAL001759, GWHPAAAL000847, GWHPAAAL013261, GWHPAAAL001761, GWHPAAAL008879, GWHPAAAL023009, GWHPAAAL008406, GWHPAAAL018171, GWHPAAAL025228, GWHPAAAL008878, GWHPAAAL020336, GWHPAAAL011200, GWHPAAAL004075, GWHPAAAL007266, GWHPAAAL004076
salicylic acid glucosyltransferase (ester-forming) activity	15	GWHPAAAL025754, GWHPAAAL019178, GWHPAAAL007326, GWHPAAAL007799, GWHPAAAL007798, GWHPAAAL000493, GWHPAAAL022859, GWHPAAAL000531, GWHPAAAL000532, GWHPAAAL007800, GWHPAAAL018716, GWHPAAAL017403, GWHPAAAL014996, GWHPAAAL022080, GWHPAAAL017405
benzoic acid glucosyltransferase activity	15	GWHPAAAL025754, GWHPAAAL019178, GWHPAAAL007326, GWHPAAAL007799, GWHPAAAL007798, GWHPAAAL000493, GWHPAAAL022859, GWHPAAAL000531, GWHPAAAL000532, GWHPAAAL007800, GWHPAAAL018716, GWHPAAAL017403, GWHPAAAL014996, GWHPAAAL022080, GWHPAAAL017405
thiohydroximate beta-D-glucosyltransferase activity	14	GWHPAAAL025754, GWHPAAAL007326, GWHPAAAL007799, GWHPAAAL007798, GWHPAAAL000493, GWHPAAAL022859, GWHPAAAL000531, GWHPAAAL000532, GWHPAAAL007800, GWHPAAAL018716, GWHPAAAL017403, GWHPAAAL014996, GWHPAAAL022080, GWHPAAAL017405
trans-zeatin O-beta-D-glucosyltransferase activity	14	GWHPAAAL024577, GWHPAAAL025545, GWHPAAAL003558, GWHPAAAL024578, GWHPAAAL000847, GWHPAAAL013261, GWHPAAAL009436, GWHPAAAL008879, GWHPAAAL023009, GWHPAAAL018171, GWHPAAAL008878, GWHPAAAL006284, GWHPAAAL015516, GWHPAAAL007266
cis-zeatin O-beta-D-glucosyltransferase activity	14	GWHPAAAL024577, GWHPAAAL025545, GWHPAAAL003558, GWHPAAAL024578, GWHPAAAL000847, GWHPAAAL013261, GWHPAAAL009436, GWHPAAAL008879, GWHPAAAL023009, GWHPAAAL018171, GWHPAAAL008878, GWHPAAAL006284, GWHPAAAL015516, GWHPAAAL007266
flavonol 3-O-glucosyltransferase activity	12	GWHPAAAL025545, GWHPAAAL009069, GWHPAAAL005638, GWHPAAAL007266, GWHPAAAL000847, GWHPAAAL023819, GWHPAAAL013261, GWHPAAAL020411, GWHPAAAL008879, GWHPAAAL023009, GWHPAAAL018171, GWHPAAAL008878
identical protein binding	9	GWHPAAAL025545, GWHPAAAL007266, GWHPAAAL000847, GWHPAAAL023819, GWHPAAAL013261, GWHPAAAL008879, GWHPAAAL023009, GWHPAAAL018171, GWHPAAAL008878
scopoletin glucosyltransferase activity	9	GWHPAAAL025545, GWHPAAAL007266, GWHPAAAL000847, GWHPAAAL023819, GWHPAAAL013261, GWHPAAAL008879, GWHPAAAL023009, GWHPAAAL018171, GWHPAAAL008878
sinapate 1-glucosyltransferase activity	6	GWHPAAAL013655, GWHPAAAL013654, GWHPAAAL013653, GWHPAAAL021780, GWHPAAAL006268, GWHPAAAL013658
UDP-glycosyltransferase activity	6	GWHPAAAL007393, GWHPAAAL007936, GWHPAAAL007941, GWHPAAAL015754, GWHPAAAL015755, GWHPAAAL014206
cytokinin 7-beta-glucosyltransferase activity	5	GWHPAAAL010110, GWHPAAAL006282, GWHPAAAL026243, GWHPAAAL026244, GWHPAAAL017961
nicotinate-N-glucosyltransferase activity	5	GWHPAAAL010110, GWHPAAAL006282, GWHPAAAL026243, GWHPAAAL026244, GWHPAAAL017961
cytokinin 9-beta-glucosyltransferase activity	5	GWHPAAAL010110, GWHPAAAL006282, GWHPAAAL026243, GWHPAAAL026244, GWHPAAAL017961
anthocyanin 5-O-glucosyltransferase activity	5	GWHPAAAL019177, GWHPAAAL026144, GWHPAAAL019178, GWHPAAAL026143, GWHPAAAL013658
transferase activity, transferring hexosyl groups	5	GWHPAAAL007936, GWHPAAAL013365, GWHPAAAL007941, GWHPAAAL015754, GWHPAAAL014206
isoflavone 7-O-glucosyltransferase activity	5	GWHPAAAL024577, GWHPAAAL002229, GWHPAAAL004076, GWHPAAAL025080, GWHPAAAL025081
limonoid glucosyltransferase activity	4	GWHPAAAL013655, GWHPAAAL013654, GWHPAAAL013653, GWHPAAAL013658
quercetin 3'-O-glucosyltransferase activity	4	GWHPAAAL002229, GWHPAAAL023819, GWHPAAAL025080, GWHPAAAL025081
protein binding	4	GWHPAAAL019177, GWHPAAAL026144, GWHPAAAL019178, GWHPAAAL026143
cinnamate beta-D-glucosyltransferase activity	4	GWHPAAAL013655, GWHPAAAL013654, GWHPAAAL013653, GWHPAAAL013658
gallate 1-beta-glucosyltransferase activity	4	GWHPAAAL013655, GWHPAAAL013654, GWHPAAAL013653, GWHPAAAL013658
UDP-xylosyltransferase activity	3	GWHPAAAL009324, GWHPAAAL016884, GWHPAAAL016885
flavonol-3-O-glucoside L-rhamnosyltransferase activity	3	GWHPAAAL009324, GWHPAAAL016884, GWHPAAAL016885
flavonol-3-O-glucoside glucosyltransferase activity	3	GWHPAAAL009324, GWHPAAAL016884, GWHPAAAL016885
zeatin O-beta-D-xylosyltransferase activity	3	GWHPAAAL024577, GWHPAAAL015516, GWHPAAAL024578
anthocyanidin-3-glucoside rhamnosyltransferase activity	3	GWHPAAAL009324, GWHPAAAL016884, GWHPAAAL016885
2,4-dihydroxy-7-methoxy-2H-1,4-benzoxazin-3(4H)-one 2-D-glucosyltransferase activity	2	GWHPAAAL010110, GWHPAAAL006282
glucuronosyltransferase activity	2	GWHPAAAL003558, GWHPAAAL009436
glucosyltransferase activity	2	GWHPAAAL007393, GWHPAAAL015755
binding	1	GWHPAAAL007798
coniferyl-alcohol glucosyltransferase activity	1	GWHPAAAL025999
flavanone 7-O-beta-glucosyltransferase activity	1	GWHPAAAL021402
anthocyanidin 3-O-glucoside 2''-O-glucosyltransferase activity	1	GWHPAAAL016884
xylosyltransferase activity	1	GWHPAAAL021402
hydroquinone glucosyltransferase activity	1	GWHPAAAL025999
transferase activity, transferring pentosyl groups	1	GWHPAAAL015754

## Sheet: biology process
Table S3：GO annotation of EuUGTs (Biology process)
Molecular function	No. Seqeunces	Gene ID
response to molecule of fungal origin	26	GWHPAAAL025754, GWHPAAAL000534, GWHPAAAL023791, GWHPAAAL007326, GWHPAAAL023813, GWHPAAAL000493, GWHPAAAL001760, GWHPAAAL001761, GWHPAAAL000531, GWHPAAAL000532, GWHPAAAL007800, GWHPAAAL018716, GWHPAAAL023819, GWHPAAAL015368, GWHPAAAL017403, GWHPAAAL014996, GWHPAAAL017405, GWHPAAAL001759, GWHPAAAL007799, GWHPAAAL007798, GWHPAAAL022859, GWHPAAAL023788, GWHPAAAL020411, GWHPAAAL020336, GWHPAAAL023789,…
cellular response to water deprivation	25	GWHPAAAL025754, GWHPAAAL000534, GWHPAAAL019178, GWHPAAAL007326, GWHPAAAL000493, GWHPAAAL000531, GWHPAAAL000532, GWHPAAAL007800, GWHPAAAL018716, GWHPAAAL010110, GWHPAAAL006282, GWHPAAAL017961, GWHPAAAL017403, GWHPAAAL014996, GWHPAAAL017405, GWHPAAAL007799, GWHPAAAL007798, GWHPAAAL022859, GWHPAAAL006268, GWHPAAAL013655, GWHPAAAL013654, GWHPAAAL013653, GWHPAAAL026143, GWHPAAAL013658, GWHPAAAL022080
response to UV-B	24	GWHPAAAL025545, GWHPAAAL000847, GWHPAAAL019177, GWHPAAAL026144, GWHPAAAL019178, GWHPAAAL021780, GWHPAAAL007326, GWHPAAAL013261, GWHPAAAL006268, GWHPAAAL000531, GWHPAAAL008879, GWHPAAAL023009, GWHPAAAL018171, GWHPAAAL000532, GWHPAAAL008878, GWHPAAAL013655, GWHPAAAL013654, GWHPAAAL013653, GWHPAAAL007266, GWHPAAAL026143, GWHPAAAL013658, GWHPAAAL017403, GWHPAAAL022080, GWHPAAAL017405
response to karrikin	23	GWHPAAAL025754, GWHPAAAL000534, GWHPAAAL019178, GWHPAAAL021780, GWHPAAAL007326, GWHPAAAL007799, GWHPAAAL007798, GWHPAAAL000493, GWHPAAAL022859, GWHPAAAL006268, GWHPAAAL000531, GWHPAAAL000532, GWHPAAAL007800, GWHPAAAL013655, GWHPAAAL013654, GWHPAAAL018716, GWHPAAAL013653, GWHPAAAL026143, GWHPAAAL013658, GWHPAAAL017403, GWHPAAAL014996, GWHPAAAL022080, GWHPAAAL017405
shoot system morphogenesis	23	GWHPAAAL025754, GWHPAAAL000534, GWHPAAAL019178, GWHPAAAL007326, GWHPAAAL007799, GWHPAAAL007798, GWHPAAAL000493, GWHPAAAL022859, GWHPAAAL006268, GWHPAAAL020411, GWHPAAAL000531, GWHPAAAL000532, GWHPAAAL007800, GWHPAAAL013655, GWHPAAAL013654, GWHPAAAL018716, GWHPAAAL013653, GWHPAAAL026143, GWHPAAAL013658, GWHPAAAL017403, GWHPAAAL014996, GWHPAAAL022080, GWHPAAAL017405
cellular response to hydrogen peroxide	22	GWHPAAAL025754, GWHPAAAL000534, GWHPAAAL019178, GWHPAAAL007326, GWHPAAAL007799, GWHPAAAL007798, GWHPAAAL000493, GWHPAAAL022859, GWHPAAAL006268, GWHPAAAL000531, GWHPAAAL000532, GWHPAAAL007800, GWHPAAAL013655, GWHPAAAL013654, GWHPAAAL018716, GWHPAAAL013653, GWHPAAAL026143, GWHPAAAL013658, GWHPAAAL017403, GWHPAAAL014996, GWHPAAAL022080, GWHPAAAL017405
indolebutyric acid metabolic process	22	GWHPAAAL025754, GWHPAAAL000534, GWHPAAAL019178, GWHPAAAL007326, GWHPAAAL007799, GWHPAAAL007798, GWHPAAAL000493, GWHPAAAL022859, GWHPAAAL006268, GWHPAAAL000531, GWHPAAAL000532, GWHPAAAL007800, GWHPAAAL013655, GWHPAAAL013654, GWHPAAAL018716, GWHPAAAL013653, GWHPAAAL026143, GWHPAAAL013658, GWHPAAAL017403, GWHPAAAL014996, GWHPAAAL022080, GWHPAAAL017405
detoxification	22	GWHPAAAL025545, GWHPAAAL025754, GWHPAAAL000847, GWHPAAAL007326, GWHPAAAL007799, GWHPAAAL007798, GWHPAAAL013261, GWHPAAAL000493, GWHPAAAL022859, GWHPAAAL000531, GWHPAAAL008879, GWHPAAAL023009, GWHPAAAL018171, GWHPAAAL000532, GWHPAAAL008878, GWHPAAAL007800, GWHPAAAL018716, GWHPAAAL007266, GWHPAAAL017403, GWHPAAAL014996, GWHPAAAL022080, GWHPAAAL017405
cellular hyperosmotic salinity response	22	GWHPAAAL025754, GWHPAAAL000534, GWHPAAAL019178, GWHPAAAL007326, GWHPAAAL007799, GWHPAAAL007798, GWHPAAAL000493, GWHPAAAL022859, GWHPAAAL006268, GWHPAAAL000531, GWHPAAAL000532, GWHPAAAL007800, GWHPAAAL013655, GWHPAAAL013654, GWHPAAAL018716, GWHPAAAL013653, GWHPAAAL026143, GWHPAAAL013658, GWHPAAAL017403, GWHPAAAL014996, GWHPAAAL022080, GWHPAAAL017405
saponin biosynthetic process	21	GWHPAAAL025754, GWHPAAAL000534, GWHPAAAL023791, GWHPAAAL007326, GWHPAAAL007799, GWHPAAAL007798, GWHPAAAL023813, GWHPAAAL000493, GWHPAAAL022859, GWHPAAAL023788, GWHPAAAL020411, GWHPAAAL000531, GWHPAAAL000532, GWHPAAAL023789, GWHPAAAL007800, GWHPAAAL018716, GWHPAAAL023819, GWHPAAAL017403, GWHPAAAL014996, GWHPAAAL022080, GWHPAAAL017405
terpene biosynthetic process	21	GWHPAAAL025754, GWHPAAAL000534, GWHPAAAL023791, GWHPAAAL007326, GWHPAAAL007799, GWHPAAAL007798, GWHPAAAL023813, GWHPAAAL000493, GWHPAAAL022859, GWHPAAAL023788, GWHPAAAL020411, GWHPAAAL000531, GWHPAAAL000532, GWHPAAAL023789, GWHPAAAL007800, GWHPAAAL018716, GWHPAAAL023819, GWHPAAAL017403, GWHPAAAL014996, GWHPAAAL022080, GWHPAAAL017405
para-aminobenzoic acid metabolic process	18	GWHPAAAL025754, GWHPAAAL019177, GWHPAAAL026144, GWHPAAAL019178, GWHPAAAL007326, GWHPAAAL007799, GWHPAAAL007798, GWHPAAAL000493, GWHPAAAL022859, GWHPAAAL000531, GWHPAAAL000532, GWHPAAAL007800, GWHPAAAL018716, GWHPAAAL026143, GWHPAAAL017403, GWHPAAAL014996, GWHPAAAL022080, GWHPAAAL017405
response to toxic substance	18	GWHPAAAL005637, GWHPAAAL024115, GWHPAAAL005635, GWHPAAAL005636, GWHPAAAL008406, GWHPAAAL025228, GWHPAAAL025999, GWHPAAAL013655, GWHPAAAL009069, GWHPAAAL013654, GWHPAAAL013653, GWHPAAAL011200, GWHPAAAL004075, GWHPAAAL012110, GWHPAAAL023819, GWHPAAAL013658, GWHPAAAL025080, GWHPAAAL025081
fruit ripening	16	GWHPAAAL019177, GWHPAAAL026144, GWHPAAAL019178, GWHPAAAL007326, GWHPAAAL007799, GWHPAAAL007798, GWHPAAAL000493, GWHPAAAL006268, GWHPAAAL000531, GWHPAAAL000532, GWHPAAAL013655, GWHPAAAL013654, GWHPAAAL013653, GWHPAAAL026143, GWHPAAAL013658, GWHPAAAL017403
regulation of abscisic acid-activated signaling pathway	16	GWHPAAAL019177, GWHPAAAL026144, GWHPAAAL019178, GWHPAAAL007326, GWHPAAAL007799, GWHPAAAL007798, GWHPAAAL000493, GWHPAAAL006268, GWHPAAAL000531, GWHPAAAL000532, GWHPAAAL013655, GWHPAAAL013654, GWHPAAAL013653, GWHPAAAL026143, GWHPAAAL013658, GWHPAAAL017403
negative regulation of response to water deprivation	16	GWHPAAAL019177, GWHPAAAL026144, GWHPAAAL019178, GWHPAAAL007326, GWHPAAAL007799, GWHPAAAL007798, GWHPAAAL000493, GWHPAAAL006268, GWHPAAAL000531, GWHPAAAL000532, GWHPAAAL013655, GWHPAAAL013654, GWHPAAAL013653, GWHPAAAL026143, GWHPAAAL013658, GWHPAAAL017403
salicylic acid metabolic process	15	GWHPAAAL025754, GWHPAAAL019178, GWHPAAAL007326, GWHPAAAL007799, GWHPAAAL007798, GWHPAAAL000493, GWHPAAAL022859, GWHPAAAL000531, GWHPAAAL000532, GWHPAAAL007800, GWHPAAAL018716, GWHPAAAL017403, GWHPAAAL014996, GWHPAAAL022080, GWHPAAAL017405
benzoate metabolic process	15	GWHPAAAL025754, GWHPAAAL019178, GWHPAAAL007326, GWHPAAAL007799, GWHPAAAL007798, GWHPAAAL000493, GWHPAAAL022859, GWHPAAAL000531, GWHPAAAL000532, GWHPAAAL007800, GWHPAAAL018716, GWHPAAAL017403, GWHPAAAL014996, GWHPAAAL022080, GWHPAAAL017405
positive regulation of seed germination	15	GWHPAAAL025754, GWHPAAAL019178, GWHPAAAL007326, GWHPAAAL007799, GWHPAAAL007798, GWHPAAAL000493, GWHPAAAL022859, GWHPAAAL000531, GWHPAAAL000532, GWHPAAAL007800, GWHPAAAL018716, GWHPAAAL017403, GWHPAAAL014996, GWHPAAAL022080, GWHPAAAL017405
flavonol biosynthetic process	15	GWHPAAAL025545, GWHPAAAL005638, GWHPAAAL000847, GWHPAAAL013261, GWHPAAAL020411, GWHPAAAL008879, GWHPAAAL023009, GWHPAAAL008406, GWHPAAAL018171, GWHPAAAL025228, GWHPAAAL008878, GWHPAAAL009069, GWHPAAAL011200, GWHPAAAL007266, GWHPAAAL023819
defense response to bacterium	14	GWHPAAAL025754, GWHPAAAL007326, GWHPAAAL007799, GWHPAAAL007798, GWHPAAAL000493, GWHPAAAL022859, GWHPAAAL000531, GWHPAAAL000532, GWHPAAAL007800, GWHPAAAL018716, GWHPAAAL017403, GWHPAAAL014996, GWHPAAAL022080, GWHPAAAL017405
anthocyanin-containing compound biosynthetic process	13	GWHPAAAL019177, GWHPAAAL026144, GWHPAAAL019178, GWHPAAAL021780, GWHPAAAL006268, GWHPAAAL013655, GWHPAAAL013654, GWHPAAAL013653, GWHPAAAL009324, GWHPAAAL026143, GWHPAAAL016884, GWHPAAAL016885, GWHPAAAL013658
response to other organism	12	GWHPAAAL024577, GWHPAAAL025545, GWHPAAAL009069, GWHPAAAL005637, GWHPAAAL005638, GWHPAAAL007266, GWHPAAAL000847, GWHPAAAL013261, GWHPAAAL008879, GWHPAAAL023009, GWHPAAAL018171, GWHPAAAL008878
organic substance biosynthetic process	10	GWHPAAAL002229, GWHPAAAL024115, GWHPAAAL011043, GWHPAAAL001759, GWHPAAAL014233, GWHPAAAL001760, GWHPAAAL001761, GWHPAAAL015368, GWHPAAAL012139, GWHPAAAL020336
cellular response to abscisic acid stimulus	9	GWHPAAAL025754, GWHPAAAL000534, GWHPAAAL018716, GWHPAAAL021780, GWHPAAAL022859, GWHPAAAL014996, GWHPAAAL022080, GWHPAAAL017405, GWHPAAAL007800
response to abiotic stimulus	9	GWHPAAAL009069, GWHPAAAL005637, GWHPAAAL011200, GWHPAAAL024115, GWHPAAAL004075, GWHPAAAL014233, GWHPAAAL008406, GWHPAAAL025228, GWHPAAAL012139
seed germination	8	GWHPAAAL013655, GWHPAAAL013654, GWHPAAAL013653, GWHPAAAL019177, GWHPAAAL026144, GWHPAAAL026143, GWHPAAAL006268, GWHPAAAL013658
cellular response to abiotic stimulus	8	GWHPAAAL021819, GWHPAAAL011043, GWHPAAAL000153, GWHPAAAL019177, GWHPAAAL026144, GWHPAAAL000151, GWHPAAAL021780, GWHPAAAL008407
cellular response to chemical stress	8	GWHPAAAL021819, GWHPAAAL011043, GWHPAAAL000153, GWHPAAAL019177, GWHPAAAL026144, GWHPAAAL000151, GWHPAAAL021780, GWHPAAAL008407
(-)-secologanin biosynthetic process	8	GWHPAAAL003558, GWHPAAAL006284, GWHPAAAL010110, GWHPAAAL006282, GWHPAAAL026243, GWHPAAAL026244, GWHPAAAL017961, GWHPAAAL009436
brassinosteroid metabolic process	8	GWHPAAAL025545, GWHPAAAL007266, GWHPAAAL000847, GWHPAAAL013261, GWHPAAAL008879, GWHPAAAL023009, GWHPAAAL018171, GWHPAAAL008878
isoprenoid biosynthetic process	7	GWHPAAAL007393, GWHPAAAL007936, GWHPAAAL013365, GWHPAAAL007941, GWHPAAAL015754, GWHPAAAL015755, GWHPAAAL014206
pigmentation	7	GWHPAAAL009324, GWHPAAAL019177, GWHPAAAL026144, GWHPAAAL019178, GWHPAAAL026143, GWHPAAAL016884, GWHPAAAL016885
cytokinin metabolic process	6	GWHPAAAL024577, GWHPAAAL015516, GWHPAAAL024578, GWHPAAAL010110, GWHPAAAL006282, GWHPAAAL017961
seed development	6	GWHPAAAL024577, GWHPAAAL015516, GWHPAAAL024578, GWHPAAAL010110, GWHPAAAL006282, GWHPAAAL017961
organic cyclic compound metabolic process	6	GWHPAAAL021819, GWHPAAAL011043, GWHPAAAL021381, GWHPAAAL000153, GWHPAAAL000151, GWHPAAAL008407
cinnamic acid ester metabolic process	6	GWHPAAAL013655, GWHPAAAL013654, GWHPAAAL013653, GWHPAAAL021780, GWHPAAAL006268, GWHPAAAL013658
response to inorganic substance	6	GWHPAAAL021819, GWHPAAAL011043, GWHPAAAL000153, GWHPAAAL000151, GWHPAAAL021780, GWHPAAAL008407
organic hydroxy compound metabolic process	6	GWHPAAAL005637, GWHPAAAL024115, GWHPAAAL004075, GWHPAAAL004076, GWHPAAAL005635, GWHPAAAL005636
defense response	6	GWHPAAAL010110, GWHPAAAL006282, GWHPAAAL026243, GWHPAAAL026244, GWHPAAAL017961, GWHPAAAL026143
pigment biosynthetic process	6	GWHPAAAL002229, GWHPAAAL024115, GWHPAAAL023813, GWHPAAAL022080, GWHPAAAL025080, GWHPAAAL025081
flavonoid biosynthetic process	6	GWHPAAAL005637, GWHPAAAL007936, GWHPAAAL004075, GWHPAAAL023813, GWHPAAAL015754, GWHPAAAL015755
abscisic acid catabolic process	5	GWHPAAAL001759, GWHPAAAL001760, GWHPAAAL001761, GWHPAAAL015368, GWHPAAAL020336
response to salt stress	5	GWHPAAAL001759, GWHPAAAL001760, GWHPAAAL001761, GWHPAAAL015368, GWHPAAAL020336
regulation of cellular process	5	GWHPAAAL025754, GWHPAAAL021780, GWHPAAAL014996, GWHPAAAL022080, GWHPAAAL007800
auxin metabolic process	5	GWHPAAAL021819, GWHPAAAL000153, GWHPAAAL019177, GWHPAAAL000151, GWHPAAAL021780
regulation of response to stimulus	5	GWHPAAAL025754, GWHPAAAL021780, GWHPAAAL014996, GWHPAAAL022080, GWHPAAAL007800
benzene-containing compound metabolic process	5	GWHPAAAL013655, GWHPAAAL000534, GWHPAAAL013654, GWHPAAAL013653, GWHPAAAL013658
heterocycle metabolic process	5	GWHPAAAL021819, GWHPAAAL011043, GWHPAAAL000153, GWHPAAAL000151, GWHPAAAL008407
response to oomycetes	5	GWHPAAAL010110, GWHPAAAL006282, GWHPAAAL026243, GWHPAAAL026244, GWHPAAAL017961
leaf senescence	5	GWHPAAAL010110, GWHPAAAL006282, GWHPAAAL026243, GWHPAAAL026244, GWHPAAAL017961
cellular response to oxygen-containing compound	5	GWHPAAAL021819, GWHPAAAL011043, GWHPAAAL000153, GWHPAAAL000151, GWHPAAAL008407
response to stimulus	5	GWHPAAAL003558, GWHPAAAL006284, GWHPAAAL021381, GWHPAAAL010292, GWHPAAAL009436
response to abscisic acid	5	GWHPAAAL001759, GWHPAAAL001760, GWHPAAAL001761, GWHPAAAL015368, GWHPAAAL020336
lignin biosynthetic process	4	GWHPAAAL023819, GWHPAAAL025080, GWHPAAAL025081, GWHPAAAL025999
xenobiotic catabolic process	4	GWHPAAAL023819, GWHPAAAL025080, GWHPAAAL025081, GWHPAAAL025999
response to chemical	4	GWHPAAAL015516, GWHPAAAL014233, GWHPAAAL004076, GWHPAAAL012139
response to salicylic acid	4	GWHPAAAL019177, GWHPAAAL026144, GWHPAAAL019178, GWHPAAAL026143
cellular response to jasmonic acid stimulus	3	GWHPAAAL009324, GWHPAAAL016884, GWHPAAAL016885
regulation of flower development	3	GWHPAAAL021819, GWHPAAAL000153, GWHPAAAL000151
abscisic acid-activated signaling pathway involved in stomatal movement	3	GWHPAAAL010110, GWHPAAAL006282, GWHPAAAL017961
regulation of vegetative meristem growth	3	GWHPAAAL024577, GWHPAAAL015516, GWHPAAAL024578
regulation of anthocyanin catabolic process	3	GWHPAAAL010110, GWHPAAAL006282, GWHPAAAL017961
cyanidin 3-O-glucoside metabolic process	3	GWHPAAAL009324, GWHPAAAL016884, GWHPAAAL016885
response to stress	3	GWHPAAAL025545, GWHPAAAL023009, GWHPAAAL018171
negative regulation of growth	3	GWHPAAAL024577, GWHPAAAL015516, GWHPAAAL024578
protein glycosylation	3	GWHPAAAL024577, GWHPAAAL015516, GWHPAAAL024578
regulation of chlorophyll biosynthetic process	3	GWHPAAAL024577, GWHPAAAL015516, GWHPAAAL024578
root morphogenesis	3	GWHPAAAL024577, GWHPAAAL015516, GWHPAAAL024578
flower morphogenesis	3	GWHPAAAL024577, GWHPAAAL015516, GWHPAAAL024578
cellular response to cytokinin stimulus	3	GWHPAAAL009324, GWHPAAAL016884, GWHPAAAL016885
leaf morphogenesis	3	GWHPAAAL024577, GWHPAAAL015516, GWHPAAAL024578
lipid metabolic process	3	GWHPAAAL024115, GWHPAAAL012110, GWHPAAAL021381
xenobiotic metabolic process	2	GWHPAAAL002229, GWHPAAAL005638
response to organic substance	1	GWHPAAAL015755
post-embryonic development	1	GWHPAAAL020411
cell communication	1	GWHPAAAL021780
system development	1	GWHPAAAL021780
glycoside metabolic process	1	GWHPAAAL015754
plant organ morphogenesis	1	GWHPAAAL020411
beta-glucoside biosynthetic process	1	GWHPAAAL021381
biological regulation	1	GWHPAAAL011043
carbohydrate metabolic process	1	GWHPAAAL009324
cellular biosynthetic process	1	GWHPAAAL021381
cellular response to hormone stimulus	1	GWHPAAAL015754
regulation of growth	1	GWHPAAAL020411
organonitrogen compound metabolic process	1	GWHPAAAL020411
reproductive structure development	1	GWHPAAAL020411
response to external stimulus	1	GWHPAAAL019177
cellular response to chemical stimulus	1	GWHPAAAL024578
terpenoid biosynthetic process	1	GWHPAAAL000153
secondary metabolic process	1	GWHPAAAL026143
regulation of biological process	1	GWHPAAAL000534
