# Supplementary material for: Genomic-Wide Identification and Characterization of the Uridine Diphosphate Glycosyltransferase Family in Eucommia ulmoides Oliver
Source: Plants (Basel). 2021 Sep 17;10(9):1934. doi: 10.3390/plants10091934 (PMC8471388; doi:10.3390/plants10091934)
Supplement: Supplementary file 1 [file plants-10-01934-s001.zip › plants-1355377-supplementary/Table S4_TPM.xlsx]

## Sheet: Sheet1
Table S4: The transcriptional level in TPM value of EuUGT genes in various organs and on various seasons
Group	Gene ID	Various organs					Bark			Leaf
		Root	Bark	Stem	Flower	Leaf	May	July	September	May	July	September
A	GWHPAAAL007393	72981.4	27650	31370.8	2599.67	2274.58	6559.56	7386.33	8101.62	10462.9	14850.1	18166.2
A	GWHPAAAL007936	418.113	3728.93	2804.53	1459.59	47859.2	563.105	215.137	539.926	1545.05	2044.23	452.346
A	GWHPAAAL007941	9254.85	8581.46	6901.2	1846.48	1276.91	2220.01	2228.8	2265.39	2032.2	2806.41	865.408
A	GWHPAAAL009324	0	193.807	301.189	3729.63	2125.53	0	0	0	0	0	0
A	GWHPAAAL013365	15.8601	123.393	89.2387	284.396	359.478	106.871	293.933	94.5807	44.4799	121.639	103.614
A	GWHPAAAL014206	1598.82	1599.31	1703.71	2235.9	1546.93	1172.4	1009.34	1095.87	1377.86	1313.3	383.869
A	GWHPAAAL015754	217.128	161.274	315.111	1359.47	1193.73	147.579	878.758	668.268	180.307	165.045	427.957
A	GWHPAAAL015755	2586.81	4551.8	6464.76	8500.25	14805.3	104166	68678.2	28475.7	21168	20503.6	13370.8
A	GWHPAAAL016884	395.849	2072.24	5426.74	71449.7	4640.09	4702.05	4820.47	6679.95	552.33	1136.93	326.992
A	GWHPAAAL016885	364.851	7140.23	12915.8	20208.4	12152.8	14916.3	13286.7	20077.5	1897.05	4216.2	1120.47
A	GWHPAAAL020411	0	0	0	0	0	468.084	251.927	62.7811	114.631	341.01	86.0686
A	GWHPAAAL023788	0	24.7295	44.8302	0	0	0	0	0	57.3288	712.152	42.6328
A	GWHPAAAL023789	0	118.207	44.8302	0	0	0	0	0	57.3288	549.2	42.6328
A	GWHPAAAL023791	0	0	0	0	0	0	0	0	0	12.9076	0
A	GWHPAAAL023813	15.6661	0	0	46883.6	682.254	0	0	0	0	0	0
A	GWHPAAAL023819	219.801	80.4657	97.2473	0	0	2339.55	1227.83	1415.78	0	0	0
B	GWHPAAAL004075	8632.24	7882.17	18744	87729.1	151388	922.57	1558.86	757.822	51808.7	39733	48772.1
B	GWHPAAAL004076	0	21.4044	0	0	24.4609	85.9975	56.3503	91.3748	0	40.7132	0
B	GWHPAAAL008406	2768.4	38374.4	18089.4	11040.7	4170.52	21129.5	29865.5	28820.8	3021.48	5043.39	4867.95
B	GWHPAAAL011200	4222.27	11031.8	17249.9	8732.2	3058.26	12985.4	13474.1	10868.3	13114.5	18104.9	7406.78
B	GWHPAAAL025228	1554.9	17288.4	9493.09	6131	18257.1	3873.13	3403.87	3315.48	14348.7	12715	5891.08
C	GWHPAAAL005635	37864.1	13268.3	31644.1	5102.59	8132.52	111538	98456.1	214670	4248.26	10269.4	3110.49
C	GWHPAAAL005636	37864.1	13268.3	31644.1	5102.59	8132.52	111538	98456.1	214670	4248.26	10269.4	3110.49
C	GWHPAAAL005637	5450.04	6134.43	8904.63	4900.48	10533.6	34296.8	22690.3	9334.23	3716.04	14057	2583.67
C	GWHPAAAL005638	276.236	1074.04	458.193	470.512	687.211	1353.31	1522.88	1352.84	206.982	247.659	209.148
C	GWHPAAAL009069	0	0	0	20.2984	0	0	0	0	0	0	0
D	GWHPAAAL000847	808.205	394.045	221.238	923.42	895.517	277.84	365.33	628.809	1073.98	1114.11	2251.98
D	GWHPAAAL007266	0	43.4949	52.5661	18346.2	472.536	0	0	0	0	0	0
D	GWHPAAAL008878	7220.06	4945.02	10792.1	28743	10192.4	36203.2	24891.8	24288	84486.7	86354.9	72684.4
D	GWHPAAAL008879	16037.2	1921.73	844.095	1710.86	801.62	2728.31	1500.8	2260.34	1494.87	1645.28	4327.61
D	GWHPAAAL013261	7327.58	893.611	1179.68	1233.49	1219.6	992.788	1163.62	625.426	2344.36	1573.41	2303.82
D	GWHPAAAL018171	13236.4	1042.43	2197.14	7231.42	3389.27	1281.05	2428.37	2982.63	32229.8	13549.3	77314.2
D	GWHPAAAL023009	14673.8	798.105	1804.74	7154.41	1622.6	701.569	2312.54	1842.09	15846.6	6091.94	38138.7
D	GWHPAAAL025545	12527.9	778.394	2157.2	8088.19	2288.01	917.354	2043.7	1746.54	20460.8	8897.27	57716.6
E	GWHPAAAL001759	15008	11291.1	8955.13	5459.71	11813.4	191.647	371.277	533.913	4384.35	1779.37	5149.63
E	GWHPAAAL001760	8786.77	1809.87	3597.58	2893.98	6322.16	1028.29	1577.3	1219.36	3528.02	4013.8	1674.29
E	GWHPAAAL001761	14039.7	3235.46	6533.64	8507.16	16417.4	521.795	2410.19	1551.19	33225	19885.6	30285
E	GWHPAAAL002229	268.897	1442.62	4257.67	2010.19	3514.38	443.413	593.344	1415.78	561.423	1810.18	1379.29
E	GWHPAAAL015368	11726.9	12795.1	20466.4	14158.9	17212.7	4657.46	7742.69	6431.31	11077.9	15930.5	15514.1
E	GWHPAAAL020336	22487.4	230.059	732.455	1493.59	499.77	494.876	812.436	351.096	5805.93	2651.06	25654.5
E	GWHPAAAL025080	478.605	1505.1	2125.41	3018.25	6158.82	941.757	2353.97	3162.92	11823.7	6955.36	6353.23
E	GWHPAAAL025081	2916.91	20412.2	20935.8	69921.1	8760.47	4052.21	11907	13609.9	16278.2	14123.2	13111
E	GWHPAAAL025999	54387.4	124036	101808	33201.6	34853.7	22158.4	45891.3	42775.2	21414.1	41205.3	25494.2
G	GWHPAAAL003558	8660.2	227.475	521.915	578.289	3288.84	178.427	234.109	376.548	899.159	412.615	213.236
G	GWHPAAAL006284	2205.2	9365.55	7460.43	5603.33	10422.7	7205.42	8636.48	9101.22	14863.6	9379.58	4994.57
G	GWHPAAAL009436	126214	715.756	3761.72	5379.16	597.625	696.634	963.407	2796.8	3253.55	1502.56	1807.77
H	GWHPAAAL006282	177.887	162.798	142.367	109	388.721	51.1496	460.93	41.5721	421.022	150.972	69.9988
H	GWHPAAAL010110	400.708	2152.17	3537.3	6673.79	12528.1	1132.9	449.271	934.537	7732.37	4869.33	2574.87
H	GWHPAAAL017961	12066	25887	42399.9	29299.4	67734	196.521	137.652	121.699	7641.37	8928.99	5353.41
H	GWHPAAAL026243	125.897	304.452	1049.33	408.84	127.95	722.402	1394.15	922.345	2937.5	2853.54	1584.63
H	GWHPAAAL026244	1068.93	5180.25	4595.76	3105.67	1065.35	4237.76	7183.1	3728.29	16539.7	11014.5	12836.6
I	GWHPAAAL008407	569.103	3345.54	3376.51	1124.48	553.596	2312.45	4268.26	3111.92	654.819	1593.5	877.406
I	GWHPAAAL021381	194.127	1414.03	1562.14	528.42	3948.01	324.816	2385.81	2359.65	468.04	737.766	207.661
J	GWHPAAAL000151	3323.47	18244.7	22200.1	16591.9	23998.8	8654.19	5400.97	7822.57	40251.3	43414.8	37353.1
J	GWHPAAAL000153	703.362	3480.6	6806.71	5439.42	3747.04	1042.15	1632.97	1717.48	10392.7	8737.37	8989.3
J	GWHPAAAL021819	400.708	2152.17	3537.3	6673.79	12528.1	1132.9	449.271	934.537	7732.37	4869.33	2574.87
K	GWHPAAAL010292	2364.29	3360.36	3824.9	49916.3	11140	3212.71	2219.38	5452.26	56007.2	61938.6	40821.7
K	GWHPAAAL011043	1327.39	11164	4622.32	24394.2	6623.22	2510.28	4763.8	3572.86	18013.5	12557.3	10280.6
L	GWHPAAAL000493	23713.7	64465	58512	29005.1	41737.2	208086	273528	160049	41728.3	79441.8	18547.4
L	GWHPAAAL000531	1457.11	313.663	194.923	1069	363.997	350.14	98.2832	121.155	5155.89	497.146	8659.66
L	GWHPAAAL000532	2923.73	46.0817	82.4245	3179.41	849.997	65.8125	0	0	12742.2	332.115	5898.85
L	GWHPAAAL000534	432.94	1357.43	1911.43	474.714	1213.97	1100.47	428.907	798.287	370.722	783.874	205.564
L	GWHPAAAL006268	0	0	0	20.2984	0	0	0	0	0	0	0
L	GWHPAAAL007326	3444.69	0	0	916.305	208.089	121.297	0	41.293	5205.64	57.8256	1042.68
L	GWHPAAAL007798	19346.3	3826.89	5196.14	6104.86	14576.9	2904.48	2014.08	2756.79	5198.42	5106.7	4073.19
L	GWHPAAAL007799	170439	77034.1	65828.7	38352.3	24661.2	60916.6	51733.2	30556.6	39695	45170.3	69680.9
L	GWHPAAAL007800	4264.32	2355.96	2064.67	2767.04	8056.97	114.988	1026.39	1697.17	6006.07	6802.98	4058.81
L	GWHPAAAL013653	848.056	1291.97	2114.41	926.625	1077.74	559.119	519.884	382.624	34858.4	18101.3	37537.1
L	GWHPAAAL013654	123.406	0	243.298	0	11.8269	147.018	59.4492	47.1123	4397.15	2017.62	4416.5
L	GWHPAAAL013655	6622.5	0	15321	2262.46	3401.37	147.018	59.4492	47.1123	4397.15	2017.62	4416.5
L	GWHPAAAL013658	6622.5	9482.89	15321	2262.46	3401.37	1865.8	1148.94	912.549	28474.8	15222.7	23396.3
L	GWHPAAAL014996	21055.8	7974.09	10492.7	194.744	2156.08	1249.52	2928.58	2267.7	762.283	1295	1484.29
L	GWHPAAAL017403	5703.95	391.379	76.005	901.786	4120.9	4958.38	1594.41	755.401	1505.52	171.096	3409.08
L	GWHPAAAL017405	9697.29	2857.53	11311.9	1794.56	5151.73	1314.48	1388.58	714.936	8105.83	4488.29	8286.5
L	GWHPAAAL018716	26014.4	51067.7	48792.6	33427.9	56980.8	107065	80382.7	56185.3	31296.8	44716.1	16515.3
L	GWHPAAAL019177	2073.36	3054.5	2766.87	4629.23	5715.8	3622.27	4533.45	2483.36	4761.48	3469.9	1998.48
L	GWHPAAAL019178	2085.28	333.49	719.91	12447.5	2536.29	4236.25	4896.01	5401.29	18275.9	14323.7	8509.09
L	GWHPAAAL021780	0	853.946	1196.06	1031.21	41283.7	0	0	39.0227	39.166	71.2056	16.848
L	GWHPAAAL022080	249.65	0	0	227.441	0	0	0	0	473.595	0	70.5934
L	GWHPAAAL022859	26014.4	51067.7	48792.6	33427.9	56980.8	107065	80382.7	56185.3	31296.8	44716.1	16515.3
L	GWHPAAAL025754	152691	277336	253010	187502	168408	95859.9	104863	120019	137287	185158	146161
L	GWHPAAAL026143	5594.19	3730.55	6431.85	7211.15	9386.67	2624.94	6445.55	1934.34	12786	6289.84	4110.25
L	GWHPAAAL026144	2263.73	4372.51	6864.13	856.758	2319.8	1005.77	6819.8	1535.15	5689.05	2403.21	2400.24
M	GWHPAAAL012110	889.141	3867.16	4177.06	6768.15	8897.78	3822.05	1508.48	2201.67	5441.79	3251.46	2387.33
M	GWHPAAAL012139	6924.16	3948.41	3657.54	1717.72	7693.67	6982.76	3063.05	1853.99	4399.94	2485.63	2411.21
M	GWHPAAAL014233	9213.64	3458.64	3787.8	1773.74	7564	7305.74	3257.98	1891.28	4697.16	2654.94	2538.01
M	GWHPAAAL024115	3097.48	34062.5	11017.1	3358.48	5829.67	37020.2	23623.2	19302.2	3821.76	8672.79	6038.3
O	GWHPAAAL015516	3748.85	4127.38	926.379	81.9158	177.587	3377.1	3679.3	99416.2	39.9657	105.98	16.848
O	GWHPAAAL024577	948.72	7975.36	9118.26	963.419	13295.6	824.093	0	0	103.411	105.482	93.8936
O	GWHPAAAL024578	3964.08	5959.98	4939.36	83.3117	63.3472	8694.87	0	0	441.089	1360.71	94.0944
R	GWHPAAAL021402	0	774.654	1659.84	2039.63	4492.32	188.62	656.864	464.156	174.094	786.171	394.581
