# Supplementary material for: Genomic-Wide Identification and Characterization of the Uridine Diphosphate Glycosyltransferase Family in Eucommia ulmoides Oliver
Source: Plants (Basel). 2021 Sep 17;10(9):1934. doi: 10.3390/plants10091934 (PMC8471388; doi:10.3390/plants10091934)
Supplement: Supplementary file 1 [file plants-10-01934-s001.zip › plants-1355377-supplementary/Table S5.xlsx]

## Sheet: Sheet1
Table S5: Summary of proteins involved in the protein-protein interaction network
Name	String ID	Protein ID (E. ulmoides)	Description
Input proteins:
UGT79	3702.AT5G54060.1	GWHPAAAL009324	to interact with UGT75, LDOX, FLS1, TT4, TT7, FLS3, F3H, TT5, DFR, and BAN.
UGT90	3702.AT2G16890.2	GWHPAAAL005635, GWHPAAAL005636, GWHPAAAL005637, GWHPAAAL005638, GWHPAAAL009069	to interact with BAN and DFR.
UGT91	3702.AT2G22590.1	GWHPAAAL007941, GWHPAAAL015754, GWHPAAAL015755	to interact with BAN, DFR, FLS1, TT5, F3H
Protein parnters:
UGT75	3702.AT4G14090.1	GWHPAAAL026143, GWHPAAAL026144, GWHPAAAL019178, GWHPAAAL019177	UDP-Glycosyltransferase
TT4	3702.AT5G13930.1	GWHPAAAL010853, GWHPAAAL025529	Chalcone and stilbene synthase
F3H	3702.AT3G51240.1	GWHPAAAL012466	Naringenin,2-oxoglutarate 3-dioxygenase
FLS1	3702.AT5G08640.1	GWHPAAAL001332	Flavonol synthase/flavanone 3-hydroxylase
TT7	3702.AT5G07990.1	GWHPAAAL011154, GWHPAAAL013873, GWHPAAAL024063, GWHPAAAL015645, GWHPAAAL001424, GWHPAAAL025931, GWHPAAAL018027, GWHPAAAL019412, GWHPAAAL021128, GWHPAAAL014132, GWHPAAAL011828	Cytochrome P450
FLS3	3702.AT5G63590.1	GWHPAAAL001332	Flavonol synthase
LDOX	3702.AT4G22880.1	GWHPAAAL010050	Leucoanthocyanidin dioxygenase
DFR	3702.AT5G42800.1	GWHPAAAL016263	Dihydroflavonol reductase
TT5	3702.AT3G55120.1	GWHPAAAL010753	Chalcone-flavanone isomerase
BAN	3702.AT1G61720.1	GWHPAAAL004997, GWHPAAAL016263	NAD(P)-binding Rossmann-fold superfamily protein
