# Supplementary material for: Genomic-Wide Identification and Characterization of the Uridine Diphosphate Glycosyltransferase Family in Eucommia ulmoides Oliver
Source: Plants (Basel). 2021 Sep 17;10(9):1934. doi: 10.3390/plants10091934 (PMC8471388; doi:10.3390/plants10091934)
Supplement: Supplementary file 1 [file plants-10-01934-s001.zip › plants-1355377-supplementary/Table S6_Sample Infor.xls]

## Sheet: Sheet1
Table S6：Summary of RNA-seq datasets used for transcriptome analysis
Organ	Cllection date	Accession	Cultivar	Sex	Layout
Bark	May, 2014	SRX2447942; SRX2447961	HuaZhong6Hao	Female	Single-end
Bark	July, 2014	SRX2447948; SRX2447935	HuaZhong6Hao	Female	Single-end
Bark	September, 2014	SRX2447940; SRX2447964	HuaZhong6Hao	Female	Single-end
Leaf	May, 2014	SRX2447953, SRX2447929	HuaZhong6Hao	Female	Single-end
Leaf	July, 2014	SRX2447967, SRX2447952	HuaZhong6Hao	Female	Single-end
Leaf	September, 2014	SRX2447956, SRX2447970	HuaZhong6Hao	Female	Single-end
Leaf	Apirl, 2013	SRX2447945	Shennongjia	Male	Paired-end
Root	Apirl, 2013	SRX2447955	Shennongjia	Male	Paired-end
Bark	July, 2016	SRX2447943	Shennongjia	Male	Paired-end
Stem	Apirl, 2013	SRX2447954	Shennongjia	Male	Paired-end
Flower	Apirl, 2013	SRX2447934	Shennongjia	Male	Paired-end
