# Supplementary material for: Genomic-Wide Identification and Characterization of the Uridine Diphosphate Glycosyltransferase Family in Eucommia ulmoides Oliver
Source: Plants (Basel). 2021 Sep 17;10(9):1934. doi: 10.3390/plants10091934 (PMC8471388; doi:10.3390/plants10091934)
Supplement: Supplementary file 1 [file plants-10-01934-s001.zip › plants-1355377-supplementary/Table S7_primer.xlsx]

## Sheet: Sheet2
Table S7: The nucleotide sequences of primers used for RT-qPCR
Gene ID	Primer sequence (5'-3')	Tm (℃)	product size (bp)
GWHPAAAL001760	CAAGAAGGTGGTGTCTCCCC	58	560
	CACTCCGAACCACAAGCTCT	59
GWHPAAAL002229	CGAAGCAATCGCATCAGGTG	60	126
	ACTCCTACCGAGACTGGCAT	60
GWHPAAAL005635	GAGGCCTGTCGGAACTCATC	60	300
	CTCTCCCACTTCACGAACCC	58
GWHPAAAL015368	CTCGAATCTCACGCGATCC	58	324
	ACCGTTCCGGTAAAACCTCC	59
GWHPAAAL025081	CCGATGGCGAAATCGTGAAC	58	530
	CTCGCTTCTCTACCTCGCTGT	59
GWHPAAAL025999	GCCAAACCGACCCTTACAG	60	256
	CCTCAACGCCACCTTCAG	57
GWHPAAAL006588 (β-actin)	CCGATGCCCTGAGGTTCTTT	59	295
	GCTGGAAGGTGCTGAGTGAT	60
